# Supplementary material for: Consistency Analysis of Centiloid Values Across Three Commercial Software Platforms for Amyloid PET Quantification
Source: Diagnostics (Basel). 2025 Jun 24;15(13):1599. doi: 10.3390/diagnostics15131599 (PMC12248461; doi:10.3390/diagnostics15131599)
Supplement: Supplementary file 1 [file diagnostics-15-01599-s001.zip]

Archive with 1 entries (1 files):
- diagnostics-3668416-supplementary.pdf
